# Supplementary material for: Atm inhibition decreases lens opacity in a rat model of galactose-induced cataract
Source: PLoS One. 2022 Sep 23;17(9):e0274735. doi: 10.1371/journal.pone.0274735 (PMC9506662; doi:10.1371/journal.pone.0274735)
Supplement: S1 Table — (XLSX) [file pone.0274735.s006.xlsx]

## Sheet: Sheet2
Gene	Forward Primer	Reverse Primer
A3galt2	5'-GGGACTCAGGGCCAAGAAG-3'	5'-CAGGCCTAGGAGACCAAACG-3'
Acta1	5'-TCAGGCGGTGCTGTCTCTCT-3'	5'-TCCCCAGAATCCAACACGAT-3'
Acta2	5'-ACCAGGGAGTGATGGTTGGA-3'	5'-CGCTTCGTCCCCCACATA-3'
Actg1	5'-GAGAAGATGACGCAGATAATGTTTG-3'	5'-GCCTGAATGGCCACGTACA-3'
Actn1	5'-CCGGCCCGAGTTGATTG-3'	5'-TGTGTTCAGGTTTGTGAGTGGAT-3'
Aif1l	5'-GCACTCAGCAACAGGTTCCA-3'	5'-TCCTGCCGGGCTTTGA-3'
Angptl4	5'-GAAGGCCAGGCTCCTGAGA-3'	5'-TCTTGCTGTTCTGAGCCTTGAG-3'
Bcat1	5'-GAAGTGGGCACGATGAATCTC-3'	5'-GGCGTCGCCAGTTCTTCTT-3'
Csrp1	5'-CCAGTGCGAGGGCAACA-3'	5'-TGCAAACCATGCACAGGAA-3'
Eif1a	5'-GACCACCGTAGGCTGGAGTAAG-3'	5'-CGGACAATTAGCGTCTAAAGCA-3'
Hmgcs1	5'-TCGCGTTTGGTGCCTGAA-3'	5'-AGGGCAACGATTCCCACATC-3'
Hspb8	5'-TCTCCAGAGGGTCTGCTCAT-3'	5'- GCAGGTGACTTCCTGGTTGT-3'
Lif	5'-CAGTGCCAATGCCCTCTTTATT-3'	5'-CCACGTTGTTGGGAAATGG-3'
LOC654482	5'-AGCGCCCGGGAGATCA-3'	5'-AGCCTGGATTCTTCCCAACA-3'
Mki67	5'-ATTTCAGTTCCGCCAATCC-3'	5'-GGCTTCCGTCTTCATACCTAAA-3'
Msn	5'-CCGACAGTTTCCAGCCAAAC-3'	5'-TGATCGTCTTCGGCATGGT-3'
Nqo1	5'-CTGGCTTGCTTTCAGTTTTCG-3'	5'-GCGAGCCTCCTCCTTTTCC-3'
Pdlim5	5'-GGTCCGGAGAACTGCACATC-3'	5'-GGGCCAACCAATGACACATT-3'
Slc25a32	5'-CACCCGCTCGACCTCGTA-3'	5'-TTGGTCTTACTTCCAGTCCATCAC-3'
Snx15	5'-AGGACCTGCTGCGCTTCA-3'	5'-CTTGAGCTGAGGGCTGTTGTT-3'
Tagln	5'-TGGAGTGGATTGTAATGCAGTGT-3'	5'-CCAGGCGCCCACGAT-3'
Tf	5'-GAAGGCAGCCCGGGTTAG-3'	5'-GTCACCTTTCCAAAATAAATCCTTCT-3'
Thbs1	5'-AACGTGGATCAGAGGGACAC-3'	5'-GTCATCGTCATGGTCACAGG-3'
Tmbim1	5'-CCTCATGTACAGGCCTCATCTG-3'	5'-GCTTGTGACAGCACCGGTTA-3'
Tnfrsf12a	5'-CAGCACCTCCTGCCCACTT-3'	5'-GACTAAGAGCGCCTCCCAGAA-3'
Tuba1c	5'-TTTCGCGGACCACTTCAAG-3'	5'-TGGCCAACGTGGATGGA-3'
Tubb3	5'-GGGCCTTTGGACACCTATTCA-3'	5'-CCCTTTGGCCCAGTTGTTG-3'
Vcl	5'-TCCTGCGCGGGATTACC-3'	5'-CAGACGTTCCAGAGAGGATTCC-3'
Zfp367	5'-TGTTCAGAAAATGGCTGCCTAA-3'	5'-GGGCATAAGGGTGCTTTGG-3'
