# Supplementary material for: Atm inhibition decreases lens opacity in a rat model of galactose-induced cataract
Source: PLoS One. 2022 Sep 23;17(9):e0274735. doi: 10.1371/journal.pone.0274735 (PMC9506662; doi:10.1371/journal.pone.0274735)
Supplement: S2 Table — Genes differentially regulated by either of the two Atm inhibitors shown in Fig 2 are indicated by “◆”. Lines 4–9 show the signal values for each sample, lines 10–12 show the signal values for the control and inhibitor samples minus the average of the three galactose signal values, and lines 13–15 show the P values. (XLSX) [file pone.0274735.s007.xlsx]

## Sheet: Sheet1
			Signal value						Difference vs Average of Galactose day6			P-value
Gene	AZD0156	KU55933	Control	Galactose-1	Galactose-2	Galactose-3	AZD0156	KU55933	Control	AZD0156	KU55933	Control_p	AZD0156_p	KU55933_p
A3galt2		◆	5.12153	7.34661	7.30836	7.66587	6.68656	6.6932	-2.31875	-0.753723	-0.747081	0.000124768	0.16497	0.00776848
Acot2	◆		4.2027	5.22471	6.0101	4.88349	4.29267	5.38962	-1.17006	-1.08009	0.0168588	0.048409	0.0283783	0.90339
Acta1		◆	4.30351	6.18466	6.62519	7.99499	6.23539	5.17469	-2.63143	-0.699556	-1.76025	1.40468e-05	0.209417	1.70096e-09
Acta2	◆	◆	4.63584	6.06078	7.14199	8.05853	5.72011	6.04582	-2.45126	-1.36699	-1.04128	5.09414e-05	0.00375531	0.00027322
Actg1	◆	◆	9.87154	11.2055	11.975	11.8813	10.6299	10.9049	-1.81572	-1.05735	-0.782329	0.00251838	0.0326757	0.00545067
Actn1		◆	5.24774	6.26983	6.65753	6.80841	5.6056	5.97891	-1.33085	-0.972987	-0.599681	0.0254407	0.0538088	0.0298573
Aif1l		◆	3.73602	5.05419	5.23832	5.46528	4.43367	4.63728	-1.51657	-0.818925	-0.615313	0.0112144	0.121361	0.0261517
Angptl4	◆	◆	4.52524	5.40065	6.26799	6.95934	4.38414	4.71815	-1.68408	-1.82518	-1.49118	0.0049905	5.70329e-05	2.8601e-07
Arf4	◆		8.43452	9.40146	9.95104	9.43702	7.95813	9.17635	-1.16199	-1.63837	-0.420158	0.0499183	0.000363147	0.11525
B2m	◆		8.31253	9.42293	9.41331	9.71651	8.45051	9.77203	-1.20506	-1.06708	0.254446	0.0423003	0.0307739	0.503507
Bcat1	◆		4.6653	6.41135	6.3941	6.37997	5.31574	6.61169	-1.72984	-1.0794	0.216547	0.00395341	0.028502	0.58719
Ccl2	◆	◆	4.83817	6.61062	7.34623	6.41178	4.70654	6.10186	-1.95138	-2.083	-0.687683	0.00119073	3.18959e-06	0.0137191
Cd81		◆	8.77082	9.09518	10.5461	10.5116	9.37849	9.30076	-1.28017	-0.672499	-0.75023	0.031364	0.234619	0.0075303
Csrp1		◆	5.31775	6.81632	7.0801	7.17042	6.06332	6.43559	-1.70453	-0.958961	-0.58669	0.00449991	0.0582458	0.0332719
Cwc25	◆		3.92092	5.51053	5.11631	5.0262	4.1169	4.79733	-1.29676	-1.10078	-0.42035	0.0293056	0.0249015	0.115102
Eif1a	◆		5.78538	7.57395	7.38509	7.48038	6.46492	7.69408	-1.69443	-1.01488	0.214276	0.00473653	0.0422039	0.592403
Flnc	◆		5.49476	7.80907	6.362	6.45602	5.25129	7.61503	-1.38094	-1.62441	0.739334	0.0205628	0.00041373	0.0225153
H2afx	◆	◆	4.82166	6.14119	6.27579	5.99367	4.94776	5.43611	-1.31523	-1.18913	-0.700772	0.0271532	0.0138795	0.0121402
Hist1h2ai	◆		6.89534	8.13499	8.96818	7.66668	6.12587	7.75073	-1.36127	-2.13074	-0.505885	0.0223711	1.79291e-06	0.0628702
Hist1h2bf	◆	◆	5.09317	6.53755	6.76191	6.17146	5.424	5.64355	-1.39714	-1.06631	-0.846754	0.0191706	0.0309216	0.00276057
Hist2h2be	◆	◆	4.0841	5.53519	6.35993	5.39242	4.66385	5.08352	-1.67841	-1.09867	-0.678992	0.00513483	0.0252388	0.0148654
Hist3h2a		◆	5.93594	7.51039	8.41926	7.95994	7.5428	6.89436	-2.02725	-0.420394	-1.06884	0.000767924	0.570229	0.000190755
Hmgcs1	◆		5.33216	6.57862	6.27548	7.14203	5.65686	6.19498	-1.33322	-1.00852	-0.470392	0.0251889	0.0438164	0.0814934
Hspb8	◆	◆	3.61108	6.71638	6.65275	5.70605	4.43727	5.27322	-2.74731	-1.92112	-1.08517	5.87644e-06	2.03933e-05	0.000153583
Imp3	◆		5.71605	7.0622	7.42093	7.14886	5.73977	7.12122	-1.49461	-1.47089	-0.0894463	0.0124079	0.0016126	0.634774
Lif	◆		3.74937	5.84259	4.54481	4.78759	3.86851	4.63433	-1.30896	-1.18982	-0.424	0.0278682	0.0138136	0.11233
LOC100362769	◆		6.14142	8.75994	8.50679	7.40657	7.07926	8.67317	-2.08302	-1.14517	0.448734	0.000551309	0.0186632	0.188431
LOC100362827	◆		5.50421	6.77022	6.85847	6.42717	5.64433	6.84734	-1.18108	-1.04096	0.162046	0.0464111	0.0361097	0.717646
LOC102547643		◆	3.12	4.95195	5.91709	6.35183	6.04428	4.877	-2.62029	0.303991	-0.863293	1.52482e-05	0.223888	0.00230239
LOC654482	◆		3.6127	4.98658	5.95319	5.46303	4.05776	5.29873	-1.8549	-1.40984	-0.168872	0.00203782	0.00266943	0.459768
Lyplal1	◆		5.26448	6.19417	6.37605	6.84374	5.38294	6.5734	-1.20684	-1.08838	0.102076	0.0420072	0.0269381	0.871219
Magoh	◆		4.2321	6.8213	6.19738	5.91183	4.57222	6.62882	-2.07807	-1.73795	0.318654	0.000567936	0.00013878	0.37747
Mdk		◆	6.7605	7.47269	8.49589	8.5319	8.42772	7.49014	-1.40633	0.26089	-0.676687	0.0184181	0.266946	0.0151832
Mki67	◆	◆	3.87256	5.06715	5.14058	5.91954	2.76921	4.07398	-1.5032	-2.60654	-1.30178	0.0119286	2.79776e-09	6.66177e-06
Msn		◆	6.60143	7.57539	8.04891	8.20912	7.4325	7.273	-1.34304	-0.511974	-0.671471	0.0241687	0.427634	0.0159244
Mt1a	◆		7.37414	9.84544	10.1298	9.33139	8.52777	10.0823	-2.39473	-1.2411	0.313462	7.50491e-05	0.009646	0.386877
Mt1a // LOC100362769	◆		1.83547	5.44555	4.43027	3.79325	2.77203	5.06253	-2.72089	-1.78433	0.506177	7.18965e-06	8.69666e-05	0.131995
Mt1m	◆		6.80805	8.25245	8.65152	7.93971	6.63883	8.77041	-1.47318	-1.6424	0.489181	0.0136803	0.000349683	0.147127
Mt2A	◆		10.2185	11.3942	11.8076	11.3334	10.4486	11.8789	-1.29322	-1.06311	0.367129	0.0297349	0.031539	0.296574
Nhp2l1	◆		6.03226	7.25554	7.40636	7.67329	6.08911	7.51255	-1.4128	-1.35595	0.0674857	0.0179034	0.00409348	0.962482
Nid2		◆	3.65988	5.83883	4.87724	5.15722	4.8793	4.37975	-1.63122	-0.411793	-0.911348	0.00649055	0.584702	0.00133738
Nqo1	◆		3.73179	5.11557	5.70674	5.59969	4.16144	5.40014	-1.74221	-1.31256	-0.0738598	0.00370885	0.00570812	0.672172
Olr1546	◆	◆	3.44682	4.63481	5.70619	5.4392	2.84736	4.32931	-1.81325	-2.41271	-0.930756	0.0025519	4.56111e-08	0.00106671
Pdlim5		◆	5.81854	7.56336	7.60079	7.40845	7.14184	6.88401	-1.70566	-0.38236	-0.640189	0.00447402	0.635469	0.0210742
Pdpn	◆		7.44843	9.42122	9.64912	9.90522	8.55703	9.27012	-2.21009	-1.10149	-0.388401	0.000251756	0.0247885	0.14172
RGD1565054 // RGD1564744 // Rplp1 // LOC100360522	◆		4.55987	6.7268	6.65287	6.3382	5.4799	6.09373	-2.01276	-1.09273	-0.47889	0.000835955	0.0262079	0.0766701
Sgpp1		◆	5.63943	7.51626	7.11977	6.83945	7.22209	6.57978	-1.51906	0.0635949	-0.578712	0.0110859	0.532457	0.0355304
Slc25a32		◆	4.31817	5.28721	6.18223	6.03641	5.26745	5.18762	-1.51712	-0.567831	-0.647663	0.0111861	0.351956	0.0197271
Snx15		◆	4.40253	5.29988	6.10268	5.30408	5.05247	4.96501	-1.16634	-0.516411	-0.603872	0.0490989	0.421297	0.0288221
Tagln	◆	◆	5.19943	7.23573	7.98315	8.51378	5.83427	6.53596	-2.71146	-2.07662	-1.37493	7.72255e-06	3.44133e-06	2.06543e-06
Tf		◆	4.06683	4.42583	4.96707	6.4829	4.75001	4.55659	-1.22511	-0.541923	-0.735346	0.0391046	0.385941	0.00871688
Tgif1		◆	5.71299	6.70427	7.21279	7.43292	7.21238	6.55778	-1.40367	0.0957192	-0.558875	0.0186333	0.481823	0.0417195
Thbs1		◆	4.69333	6.17176	5.69578	6.91973	5.52716	5.44867	-1.56909	-0.735264	-0.81375	0.0087636	0.179241	0.00393233
Tmbim1	◆		4.68503	6.93583	6.44635	6.19067	4.98807	6.52179	-1.83925	-1.53622	-0.00249441	0.0022186	0.000918714	0.852631
Tnfrsf12a	◆	◆	5.66247	7.34915	7.29512	6.75507	5.52511	6.22817	-1.47064	-1.60801	-0.904941	0.0138381	0.000481504	0.0014398
Trim5	◆		5.07117	6.15605	6.30808	6.66695	5.03909	6.7658	-1.30585	-1.33793	0.388776	0.0282285	0.00470555	0.264504
Tuba1c	◆	◆	6.25603	8.26493	8.78822	8.60693	6.07843	7.24557	-2.29732	-2.47493	-1.30779	0.000143621	1.90664e-08	6.06368e-06
Tubb3		◆	3.91773	6.1164	5.75187	5.66923	5.27839	5.1014	-1.9281	-0.567442	-0.744439	0.00135834	0.352452	0.00797357
Vcl		◆	5.44639	6.28472	6.61912	7.61016	6.73156	6.15727	-1.39162	-0.106439	-0.680736	0.0196355	0.837179	0.0146287
Zfand2a		◆	4.88874	6.43739	7.33015	7.05006	7.27529	6.21827	-2.05046	0.336093	-0.720927	0.000669629	0.195216	0.0100229
Zfp367		◆	4.15637	5.57114	5.45882	5.30606	5.06585	4.62144	-1.28897	-0.379486	-0.8239	0.0302572	0.640524	0.0035311
